# Supplementary material for: Single Cell RNA Sequencing Identifies HSPG2 and APLNR as Markers of Endothelial Cell Injury in Systemic Sclerosis Skin
Source: Front Immunol. 2018 Oct 1;9:2191. doi: 10.3389/fimmu.2018.02191 (PMC6174292; doi:10.3389/fimmu.2018.02191)
Supplement: Supplementary Table 1 — Genes regulated < 2-fold in SSc compared to healthy skin endothelial cells. [file Table_1.xlsx]

## Sheet: Sheet1
Supplementary Table 1: Genes regulated <2-fold in SSc compared to healthy skin endothelial cells
Gene_Symbol	Ensembl_gene_ID	FC	Ttest	FDR
PEX11B	ENSG00000131779	72441	0.01805	0.0371951
SRPX	ENSG00000101955	35334	0.04708	0.0491462
SARS2	ENSG00000104835	23886	0.0481	0.0493984
C1R	ENSG00000159403	1865.02	0.03249	0.0446548
CSE1L	ENSG00000124207	509.61	0.03991	0.0466546
CDKN2AIP	ENSG00000168564	91.72	0.03156	0.0446548
SLC25A36	ENSG00000114120	41.3	0.03476	0.0453925
NDUFB10	ENSG00000140990	40.51	0.01137	0.0283667
TRAPPC13	ENSG00000113597	35.97	0.02396	0.041532
THBS1	ENSG00000137801	26.32	0.00944	0.0256112
KIAA1191	ENSG00000122203	22.03	0.02813	0.0431672
TAF1C	ENSG00000103168	20.6	0.01038	0.0272169
HSPG2	ENSG00000142798	14.4	0.03553	0.0456722
STAB1	ENSG00000010327	12.47	0.01552	0.0336027
APLNR	ENSG00000134817	8.69	0.02408	0.041532
HIVEP2	ENSG00000010818	7.62	0.04234	0.0476325
DNMBP	ENSG00000107554	7.34	0.02791	0.0430279
MTRNR2L4	ENSG00000232196	4.99	0.04967	0.04972
VWF	ENSG00000110799	4.08	0.02906	0.0433346
MLL2	ENSG00000167548	4.04	0.02577	0.0424374
OGT	ENSG00000147162	3.91	0.03094	0.0446548
MTRNR2L5	ENSG00000249860	3.83	0.04925	0.0496977
MTRNR2L8	ENSG00000255823	3.68	0.03895	0.0466546
MTRNR2L2	ENSG00000269028	3.56	0.02827	0.0431831
MTRNR2L1	ENSG00000256618	3.47	0.0339	0.0449749
SHROOM4	ENSG00000158352	3.04	0.03566	0.0456722
SRRM2	ENSG00000167978	2.57	0.03152	0.0446548
B2M	ENSG00000166710	0.5	0.0412	0.0470876
HLA-C	ENSG00000204525	0.47	0.04687	0.0490808
HLA-E	ENSG00000204592	0.45	0.00181	0.00793066
EEF1G	ENSG00000254772	0.44	0.02479	0.0416923
EIF4G2	ENSG00000110321	0.43	0.04628	0.0489246
HNRNPA1	ENSG00000135486	0.42	0.03232	0.0446548
S100A10	ENSG00000197747	0.42	0.03672	0.0458966
HLA-DPA1	ENSG00000231389	0.41	0.03672	0.0458966
BTF3	ENSG00000145741	0.4	0.04972	0.04972
CFL1	ENSG00000172757	0.38	0.01672	0.0354634
S100A16	ENSG00000188643	0.38	0.04183	0.0473789
SERF2	ENSG00000140264	0.38	0.03973	0.0466546
EEF1A1	ENSG00000156508	0.37	0.0054	0.0181636
ARGLU1	ENSG00000134884	0.36	0.0059	0.0192364
H3F3AP4	ENSG00000235655	0.36	0.02535	0.0422078
HSPA8	ENSG00000109971	0.36	0.03158	0.0446548
SYNE2	ENSG00000054654	0.36	0.01843	0.0371951
H3F3B	ENSG00000132475	0.35	0.02594	0.0424374
IGFBP4	ENSG00000141753	0.35	0.0229	0.0410463
MRFAP1	ENSG00000179010	0.35	0.03181	0.0446548
HLA-J	ENSG00000204622	0.34	0.0081	0.0234548
CST3	ENSG00000101439	0.33	0.04273	0.0476613
HLA-DRA	ENSG00000204287	0.33	0.01334	0.0310645
RPL5	ENSG00000122406	0.33	0.03408	0.0450343
RPSA	ENSG00000168028	0.33	0.02397	0.041532
EPAS1	ENSG00000116016	0.32	0.02419	0.041532
ID3	ENSG00000117318	0.32	0.04725	0.0491695
HLA-H	ENSG00000206341	0.31	0.00139	0.00701318
RPL29	ENSG00000162244	0.31	0.02763	0.0430279
COX8A	ENSG00000176340	0.3	0.04218	0.0476134
EIF1	ENSG00000173812	0.3	0.01321	0.0309784
EIF4B	ENSG00000063046	0.3	0.02707	0.0425203
GIMAP7	ENSG00000179144	0.3	0.04379	0.0476613
RPLP0	ENSG00000089157	0.3	0.00071	0.0049284
WSB1	ENSG00000109046	0.3	0.01098	0.0281257
ANKRD10	ENSG00000088448	0.29	0.02688	0.0425203
GNG11	ENSG00000127920	0.29	0.04525	0.0486073
IER3	ENSG00000137331	0.29	0.0434	0.0476613
RPL6	ENSG00000089009	0.29	0.00121	0.00660629
HLA-DPB1	ENSG00000223865	0.28	0.03036	0.0445369
KDELR2	ENSG00000136240	0.28	0.03377	0.0449749
RPL8	ENSG00000161016	0.28	0.00284	0.0108703
RPP30	ENSG00000148688	0.28	0.02305	0.0410463
SEC11A	ENSG00000140612	0.27	0.02667	0.0425203
CDS2	ENSG00000101290	0.26	0.03016	0.0444393
HSPA1A	ENSG00000204389	0.26	0.02445	0.041532
NACA	ENSG00000196531	0.26	0.00389	0.0137406
OST4	ENSG00000228474	0.26	0.0116	0.0284029
PTMA	ENSG00000187514	0.26	0.00634	0.019731
RPS2	ENSG00000140988	0.26	0.01242	0.0295449
RPS3	ENSG00000149273	0.26	0.00427	0.0146589
TMSB4X	ENSG00000205542	0.26	3e-05	0.00074
WDR43	ENSG00000163811	0.26	0.03906	0.0466546
ADIRF	ENSG00000148671	0.25	0.0003	0.00302727
CIRBP	ENSG00000099622	0.25	0.0027	0.0104547
CNBP	ENSG00000169714	0.25	0.01445	0.0329579
CYYR1	ENSG00000166265	0.25	0.03601	0.0458966
RPL14	ENSG00000188846	0.25	0.01133	0.0283667
RPL15	ENSG00000174748	0.25	0.00946	0.0256112
RPS4X	ENSG00000198034	0.25	0.00061	0.004514
RPS7	ENSG00000171863	0.25	0.01948	0.0384625
RPS8	ENSG00000142937	0.25	0.00106	0.00608586
SYNGR2	ENSG00000108639	0.25	0.04394	0.0476613
ATP5E	ENSG00000124172	0.24	0.00786	0.0231627
CALM2	ENSG00000143933	0.24	0.0063	0.019731
EEF1B2	ENSG00000114942	0.24	0.04357	0.0476613
RPL3	ENSG00000100316	0.24	0.00322	0.0117831
RPL36AL	ENSG00000165502	0.24	0.02129	0.0406831
EIF3F	ENSG00000175390	0.23	0.00198	0.00834608
GUK1	ENSG00000143774	0.23	0.02425	0.041532
HLA-DQA1	ENSG00000196735	0.23	0.02884	0.0433346
MYL6	ENSG00000092841	0.23	0.00321	0.0117831
RPL23	ENSG00000125691	0.23	0.00176	0.00793066
TPT1	ENSG00000133112	0.23	0.00179	0.00793066
ZFAS1	ENSG00000177410	0.23	0.04627	0.0489246
CCL14	ENSG00000276409	0.22	0.00608	0.0192823
FOXP1	ENSG00000114861	0.22	0.03342	0.0449749
GSN	ENSG00000148180	0.22	0.00933	0.0256112
ITM2B	ENSG00000136156	0.22	0.01082	0.0279307
RPS5	ENSG00000083845	0.22	0.01554	0.0336027
UBXN4	ENSG00000144224	0.22	0.03501	0.045402
ARID4B	ENSG00000054267	0.21	0.00959	0.0257076
ATP5J	ENSG00000154723	0.21	0.01495	0.0331028
CD63	ENSG00000135404	0.21	0.00392	0.0137406
HMGB1	ENSG00000189403	0.21	0.02035	0.0393985
RPL13AP20	ENSG00000234498	0.21	0.0487	0.0494424
RPL7	ENSG00000147604	0.21	0	0
RPS3A	ENSG00000145425	0.21	0.00105	0.00608586
UBA52	ENSG00000221983	0.21	0.00175	0.00793066
CDC37	ENSG00000105401	0.2	0.01486	0.0331028
GON4L	ENSG00000116580	0.2	0.04826	0.0493984
IFI27	ENSG00000165949	0.2	0.03136	0.0446548
MALAT1	ENSG00000251562	0.2	3e-05	0.00074
PAIP2	ENSG00000120727	0.2	0.02439	0.041532
PGK1	ENSG00000102144	0.2	0.02457	0.041532
PNN	ENSG00000100941	0.2	0.02605	0.0424374
PSMD6	ENSG00000163636	0.2	0.0368	0.0458966
RPL21P28	ENSG00000220749	0.2	0.03334	0.0449749
RPS6	ENSG00000137154	0.2	0.00195	0.00834608
RPS9	ENSG00000170889	0.2	0.00196	0.00834608
CLK1	ENSG00000013441	0.19	0.00885	0.0251885
GABARAP	ENSG00000170296	0.19	0.02288	0.0410463
H2AFZ	ENSG00000164032	0.19	0.02177	0.0409515
HNRNPH1	ENSG00000169045	0.19	0.00995	0.0262964
IFITM1	ENSG00000185885	0.19	0.00581	0.0192364
RPL10A	ENSG00000198755	0.19	0.00073	0.0049284
RPL18	ENSG00000063177	0.19	0.00268	0.0104547
RPS27A	ENSG00000143947	0.19	4e-05	0.00074
S100A6	ENSG00000197956	0.19	0.00121	0.00660629
APOOL	ENSG00000155008	0.18	0.0209	0.0402295
FUS	ENSG00000089280	0.18	0.02326	0.0411999
NDUFB4	ENSG00000065518	0.18	0.01177	0.0286088
RPL27A	ENSG00000166441	0.18	0.00228	0.00925902
RPL35A	ENSG00000182899	0.18	0.00147	0.00729662
RPL7A	ENSG00000148303	0.18	0.00073	0.0049284
SEPP1	ENSG00000250722	0.18	0.03106	0.0446548
BANF1	ENSG00000175334	0.17	0.01601	0.0343957
RAB1A	ENSG00000138069	0.17	0.02768	0.0430279
RPL10	ENSG00000147403	0.17	0.0009	0.00555
RPL11	ENSG00000142676	0.17	2e-05	0.00074
RPL28	ENSG00000108107	0.17	0.0025	0.00991071
SRP14	ENSG00000140319	0.17	0.00718	0.0217358
TIMP3	ENSG00000100234	0.17	0.02625	0.0424374
EIF4A2	ENSG00000156976	0.16	0.00219	0.00911588
EMP2	ENSG00000213853	0.16	0.00149	0.00729662
PRDX4	ENSG00000123131	0.16	0.04382	0.0476613
RPL19	ENSG00000108298	0.16	0.00074	0.0049284
RPL21	ENSG00000122026	0.16	0.03655	0.0458966
RPL36A	ENSG00000241343	0.16	0.00605	0.0192823
RPS14	ENSG00000164587	0.16	0.0004	0.00340929
RPS26	ENSG00000197728	0.16	0.00378	0.0135348
RTFDC1	ENSG00000022277	0.16	0.03082	0.0446548
TCP1	ENSG00000120438	0.16	0.03264	0.0446548
COX7C	ENSG00000127184	0.15	0.00933	0.0256112
HSD17B11	ENSG00000198189	0.15	0.04867	0.0494424
RPL24	ENSG00000114391	0.15	0.01067	0.0277587
RPLP1	ENSG00000137818	0.15	8e-05	0.00115826
RPS15	ENSG00000115268	0.15	0.00038	0.00333
C6orf62	ENSG00000112308	0.14	0.02975	0.04403
C9orf3	ENSG00000148120	0.14	0.04472	0.0481934
GIMAP5	ENSG00000196329	0.14	0.02861	0.0433346
HLA-DQB1	ENSG00000179344	0.14	0.02891	0.0433346
HLA-DQB2	ENSG00000232629	0.14	0.03324	0.0449749
PFDN5	ENSG00000123349	0.14	1e-05	0.00074
RPL13	ENSG00000167526	0.14	0.00043	0.00340929
RPL18A	ENSG00000105640	0.14	0.0003	0.00302727
RPL32	ENSG00000144713	0.14	0.00137	0.00701318
RPS12	ENSG00000112306	0.14	0	0
RPS13	ENSG00000110700	0.14	5e-05	0.000792857
RPS15A	ENSG00000134419	0.14	0.01952	0.0384625
RPS16	ENSG00000105193	0.14	7e-05	0.00105955
RPS18	ENSG00000231500	0.14	0.00076	0.00496235
CYSTM1	ENSG00000120306	0.13	0.01148	0.0283667
PRKCDBP	ENSG00000170955	0.13	0.00754	0.02262
PTRF	ENSG00000177469	0.13	0.0113	0.0283667
RPL37A	ENSG00000197756	0.13	2e-05	0.00074
RPL41	ENSG00000229117	0.13	1e-05	0.00074
RPS19	ENSG00000105372	0.13	0.00132	0.00686813
RPS24	ENSG00000138326	0.13	0.00035	0.00315
S100A4	ENSG00000196154	0.13	0.0402	0.0466546
BAG3	ENSG00000151929	0.12	0.02225	0.0410463
EIF2A	ENSG00000144895	0.12	0.04168	0.0473701
GIMAP1	ENSG00000213203	0.12	0.01641	0.035029
H2AFY	ENSG00000113648	0.12	0.03272	0.0446548
MEF2C	ENSG00000081189	0.12	0.03735	0.0462362
PSMB3	ENSG00000277791	0.12	0.02265	0.0410463
RPL17	ENSG00000265681	0.12	0.00024	0.002664
RPL23A	ENSG00000198242	0.12	0.00011	0.0014652
RPL26	ENSG00000161970	0.12	0.00022	0.00252621
RPL36	ENSG00000130255	0.12	0.00116	0.00654712
RPL38	ENSG00000172809	0.12	0.00041	0.00340929
RPS25	ENSG00000118181	0.12	0.00088	0.00552906
CLTC	ENSG00000141367	0.11	0.04836	0.0493984
CRYBG3	ENSG00000080200	0.11	0.03355	0.0449749
NFKBIA	ENSG00000100906	0.11	0.04599	0.0489246
RPL12	ENSG00000197958	0.11	0.00034	0.00315
RPL9	ENSG00000163682	0.11	2e-05	0.00074
RPS10	ENSG00000124614	0.11	0.00063	0.00456065
RPS11	ENSG00000142534	0.11	1e-05	0.00074
RPS21	ENSG00000171858	0.11	0.00024	0.002664
RPS28	ENSG00000233927	0.11	0	0
SNHG8	ENSG00000269893	0.11	0.01995	0.03885
SPRY1	ENSG00000164056	0.11	0.04462	0.0481934
TSC22D3	ENSG00000157514	0.11	0.03787	0.0465833
CTNNAL1	ENSG00000119326	0.1	0.03365	0.0449749
CYB5A	ENSG00000166347	0.1	0.00595	0.0192364
DYNLRB1	ENSG00000125971	0.1	0.03819	0.0465834
EIF3E	ENSG00000104408	0.1	0.03227	0.0446548
GAS5	ENSG00000234741	0.1	0.00177	0.00793066
MINA	ENSG00000170854	0.1	0.03238	0.0446548
OAZ1	ENSG00000104904	0.1	0.02296	0.0410463
RPL13AP5	ENSG00000236552	0.1	0.00087	0.00552906
RPLP2	ENSG00000177600	0.1	0.00095	0.00575182
RPS20	ENSG00000008988	0.1	0.00034	0.00315
ACTN1	ENSG00000072110	0.09	0.04129	0.0470876
C17orf76-AS1	ENSG00000175061	0.09	0.0151	0.0331028
C19orf10	ENSG00000074842	0.09	0.00906	0.0255676
CEP68	ENSG00000011523	0.09	0.03845	0.0466546
COX7A2	ENSG00000112695	0.09	0.0321	0.0446548
FAM177A1	ENSG00000151327	0.09	0.04903	0.0496261
FAU	ENSG00000149806	0.09	0.00433	0.0147132
ISCU	ENSG00000136003	0.09	0.0115	0.0283667
LIFR	ENSG00000113594	0.09	0.00839	0.0240851
MRPL33	ENSG00000243147	0.09	0.02236	0.0410463
NASP	ENSG00000132780	0.09	0.0182	0.0371951
PPP1R12A	ENSG00000058272	0.09	0.04028	0.0466546
ROCK1P1	ENSG00000263006	0.09	0.03549	0.0456722
RPL30	ENSG00000156482	0.09	2e-05	0.00074
RPL31	ENSG00000071082	0.09	3e-05	0.00074
RPL39	ENSG00000198918	0.09	3e-05	0.00074
RPS23	ENSG00000186468	0.09	0.001	0.00594643
APMAP	ENSG00000101474	0.08	0.03986	0.0466546
CNDP2	ENSG00000133313	0.08	0.04813	0.0493984
ENY2	ENSG00000120533	0.08	0.04022	0.0466546
FLOT1	ENSG00000137312	0.08	0.02302	0.0410463
RPL22	ENSG00000116251	0.08	0.04284	0.0476613
RPL27	ENSG00000131469	0.08	0.00011	0.0014652
RPL34	ENSG00000109475	0.08	3e-05	0.00074
SRSF2	ENSG00000161547	0.08	0.01511	0.0331028
ARL15	ENSG00000185305	0.07	0.03964	0.0466546
ATRX	ENSG00000085224	0.07	0.01972	0.038628
C12orf57	ENSG00000111678	0.07	0.03655	0.0458966
GGNBP2	ENSG00000278311	0.07	0.04284	0.0476613
NDUFA1	ENSG00000125356	0.07	0.01398	0.0323287
RHOC	ENSG00000155366	0.07	0.00799	0.0233392
RPS27	ENSG00000177954	0.07	0.00028	0.00291375
RPS29	ENSG00000213741	0.07	4e-05	0.00074
SNHG6	ENSG00000245910	0.07	0.00401	0.0139097
SRSF7	ENSG00000115875	0.07	0.00592	0.0192364
SSR4	ENSG00000180879	0.07	0.02227	0.0410463
TRIM38	ENSG00000112343	0.07	0.01842	0.0371951
CCRN4L	ENSG00000151014	0.06	0.04043	0.0466546
CLEC14A	ENSG00000176435	0.06	0.00714	0.0217358
GADD45B	ENSG00000099860	0.06	0.0456	0.0488257
GRB10	ENSG00000106070	0.06	0.04043	0.0466546
NANOG	ENSG00000111704	0.06	0.00128	0.00676571
RPL35	ENSG00000136942	0.06	0.0001	0.0013875
RPL37	ENSG00000145592	0.06	0.00019	0.00225964
SEPW1	ENSG00000178980	0.06	0.0016	0.00761143
SPATS2L	ENSG00000196141	0.06	0.03504	0.045402
STMN1	ENSG00000117632	0.06	0.03704	0.0460236
TBCA	ENSG00000171530	0.06	0.03907	0.0466546
TLE3	ENSG00000140332	0.06	0.01443	0.0329579
U2AF1	ENSG00000160201	0.06	0.02906	0.0433346
BRIP1	ENSG00000136492	0.05	0.00926	0.0256112
C6orf48	ENSG00000204387	0.05	0.01781	0.0371087
DDAH1	ENSG00000153904	0.05	0.00764	0.0227154
EID1	ENSG00000255302	0.05	0.00289	0.010888
FKBP9	ENSG00000122642	0.05	0.00173	0.00793066
LHFP	ENSG00000183722	0.05	0.0439	0.0476613
PAFAH1B2	ENSG00000168092	0.05	0.04273	0.0476613
PRNP	ENSG00000171867	0.05	0.03442	0.0453038
REEP5	ENSG00000129625	0.05	0.02189	0.0409515
UXT	ENSG00000126756	0.05	0.02187	0.0409515
AK1	ENSG00000106992	0.04	0.02523	0.0422078
COX5B	ENSG00000135940	0.04	0.00341	0.0123427
HBS1L	ENSG00000112339	0.04	0.00059	0.00446523
PIM1	ENSG00000137193	0.04	0.01833	0.0371951
PPIC	ENSG00000168938	0.04	0.02698	0.0425203
SSR1	ENSG00000124783	0.04	0.00246	0.00986964
TP53RK	ENSG00000172315	0.04	0.04045	0.0466546
TSPAN13	ENSG00000106537	0.04	0.01739	0.0366511
UQCRH	ENSG00000173660	0.04	0.02915	0.0433346
C12orf10	ENSG00000139637	0.03	0.03805	0.0465833
CEBPD	ENSG00000221869	0.03	0.02782	0.0430279
HES1	ENSG00000114315	0.03	0.0269	0.0425203
NPDC1	ENSG00000107281	0.03	0.00227	0.00925902
SNX1	ENSG00000028528	0.03	0.04949	0.04972
ZNHIT1	ENSG00000106400	0.03	0.01233	0.0295449
CRCP	ENSG00000241258	0.02	0.00157	0.00757696
DIS3L	ENSG00000166938	0.02	3e-05	0.00074
EIF4A3	ENSG00000141543	0.02	0.01928	0.0384446
FAM107A	ENSG00000168309	0.02	0.04823	0.0493984
KLF2	ENSG00000127528	0.02	0.03803	0.0465833
MLKL	ENSG00000168404	0.02	0.03678	0.0458966
MT2A	ENSG00000125148	0.02	0.01245	0.0295449
OLAH	ENSG00000152463	0.02	0.00123	0.00660629
PPP6R3	ENSG00000110075	0.02	0.04685	0.0490808
ROCK1	ENSG00000067900	0.02	0.01492	0.0331028
TOMM7	ENSG00000196683	0.02	0.00042	0.00340929
ZNF709	ENSG00000242852	0.02	0.0005	0.00387209
C22orf28	ENSG00000100220	0.01	0.01783	0.0371087
DEDD	ENSG00000158796	0.01	0.04337	0.0476613
DUSP1	ENSG00000120129	0.01	0.01873	0.0375728
HNRNPUL1	ENSG00000105323	0.01	0.02431	0.041532
INTS10	ENSG00000104613	0.01	0.01251	0.0295449
PHLDA1	ENSG00000139289	0.01	0.02568	0.0424374
TMEM256	ENSG00000205544	0.01	0.01502	0.0331028
ZNF281	ENSG00000162702	0.01	0.04116	0.0470876
ACAT1	ENSG00000075239	0	0.04686	0.0490808
AMFR	ENSG00000159461	0	4e-05	0.00074
CELF5	ENSG00000161082	0	3e-05	0.00074
CLTA	ENSG00000122705	0	0.02138	0.0406831
EXOSC8	ENSG00000120699	0	0.02638	0.0424374
FAM192A	ENSG00000172775	0	0.00965	0.0257076
LOC100505702	ENSG00000249860	0	0.00666	0.020535
LUC7L	ENSG00000007392	0	0.0461	0.0489246
MSH6	ENSG00000116062	0	0.03467	0.0453925
MYADML	ENSG00000239649	0	0.00291	0.010888
NOVA1	ENSG00000139910	0	0.00016	0.00197333
POLR2K	ENSG00000147669	0	0.0263	0.0424374
RUNDC3B	ENSG00000105784	0	0.04818	0.0493984
SLC43A3	ENSG00000134802	0	0.03202	0.0446548
SNX9	ENSG00000130340	0	0.04049	0.0466546
TINF2	ENSG00000092330	0	0.0314	0.0446548
VDAC3	ENSG00000078668	0	0.04004	0.0466546
